# Supplementary material for: Humoral and Cellular Immune Responses Induced by Bivalent DNA Vaccines Expressing Fusion Capsid Proteins of Porcine Circovirus Genotypes 2a and 2b
Source: Vaccines (Basel). 2024 Mar 18;12(3):324. doi: 10.3390/vaccines12030324 (PMC10974225; doi:10.3390/vaccines12030324)
Supplement: Supplementary file 1 [file vaccines-12-00324-s001.zip]

Archive with 1 entries (1 files):
- vaccines-2833822-supplementary.pdf
